# Supplementary material for: Comparison of Transoral and Transcervical Ultrasonography with MRI for the Diagnostic Work-Up of Oropharynx Tumors: A Protocol for a Multicenter Clinical Trial (SPOTUS)
Source: Diagnostics (Basel). 2024 Mar 8;14(6):577. doi: 10.3390/diagnostics14060577 (PMC10968743; doi:10.3390/diagnostics14060577)
Supplement: Supplementary file 1 [file diagnostics-14-00577-s001.zip]

Archive with 1 entries (1 files):
- diagnostics-2901202-supplementary.pdf
